# Supplementary material for: KCND3-Related Neurological Disorders: From Old to Emerging Clinical Phenotypes
Source: Int J Mol Sci. 2020 Aug 13;21(16):5802. doi: 10.3390/ijms21165802 (PMC7461103; doi:10.3390/ijms21165802)
Supplement: Supplementary file 1 [file ijms-21-05802-s001.zip]

Archive with 12 entries (9 files):
- KCND3-Supplementary Files 12-08/
- KCND3-Supplementary Files 12-08/.DS_Store
- __MACOSX/
- __MACOSX/KCND3-Supplementary Files 12-08/
- __MACOSX/KCND3-Supplementary Files 12-08/._.DS_Store
- KCND3-Supplementary Files 12-08/supplementary material kcnd3 per invio RSID 12 agosto.docx
- __MACOSX/KCND3-Supplementary Files 12-08/._supplementary material kcnd3 per invio RSID 12 agosto.docx
- KCND3-Supplementary Files 12-08/KCND3 video S1.mp4
- __MACOSX/KCND3-Supplementary Files 12-08/._KCND3 video S1.mp4
- KCND3-Supplementary Files 12-08/KCND3 video S2.mp4
- __MACOSX/KCND3-Supplementary Files 12-08/._KCND3 video S2.mp4
- __MACOSX/._KCND3-Supplementary Files 12-08
